# Supplementary material for: Current perspectives and trend of computer-aided drug design: a review and bibliometric analysis
Source: Int J Surg. 2024 Mar 19;110(6):3848–78. doi: 10.1097/JS9.0000000000001289 (PMC11175770; doi:10.1097/JS9.0000000000001289)
Supplement: Supplementary file 4 [file js9-110-3848-s004.xlsx]

## Sheet: Authors
id	label (Author)	x	y	cluster	weight<Links>	weight<Total link strength> cooperation intensity	weight<Documents> publications	weight<Norm. citations> Cited index	score<Avg. pub. year>	score<Avg. citations>	score<Avg. norm. citations>
7487	vanommeslaeghe, k.	0.8648	0.0785	13	2	5	4	78.0974	2012.25	1567.25	19.5244
4543	mackerell, alexander d., jr.	0.975	-0.109	11	54	96	28	30.102	2013.25	46.8214	1.0751
5968	raman, e. prabhu	0.8851	0.033	13	6	13	4	24.1764	2014	283.25	6.0441
7702	wang, junmei	-0.2363	0.5051	8	5	10	7	16.2043	2018.29	64.1429	2.3149
8709	zhong, shijun	1.0464	-0.2544	3	21	33	6	8.2606	2007.67	90.6667	1.3768
2859	hou, tingjun	-0.3181	0.4796	8	12	24	9	8.0161	2018.11	20.8889	0.8907
8369	yu, wenbo	0.9313	-0.0232	13	8	22	9	7.4785	2017.78	23.5556	0.8309
3192	jiang, hualiang	-0.188	-0.0127	4	31	48	8	7.1635	2013.5	31.625	0.8954
8685	zheng, mingyue	-0.2854	-0.0973	4	24	39	6	5.4696	2013.33	32.5	0.9116
8097	xu, lei	-0.3442	0.4897	8	6	8	6	5.3978	2020.33	17.3333	0.8996
3988	li, dan	-0.3719	0.5205	8	10	13	7	5.2743	2018.71	14.4286	0.7535
7753	wang, tao	-0.9896	-0.3124	10	1	1	5	5.0647	2018.6	24.6	1.0129
8786	zhu, xiao	1.052	-0.2948	3	20	29	3	5.0205	2008.67	136	1.6735
3814	lakkaraju, sirish kaushik	0.8941	-0.0048	13	4	13	4	4.6406	2016	40.5	1.1602
4472	luo, xiaomin	-0.3204	-0.0877	4	21	28	3	4.3941	2016	39	1.4647
1424	coop, andrew	1.1262	-0.2309	3	15	16	2	4.3585	2010.5	183.5	2.1792
2003	fang, lei	0.9148	0.0167	13	4	8	3	4.1232	2017.33	33.6667	1.3744
1198	chen, kaixian	-0.2972	-0.0629	4	17	21	2	3.8863	2018.5	44.5	1.9432
8073	xing, jing	-0.3269	-0.0488	4	17	21	2	3.8863	2018.5	44.5	1.9432
7286	tian, sheng	-0.3338	0.5239	8	4	4	2	3.8397	2018	35.5	1.9198
7758	wang, wei	-1.0571	-0.3136	10	3	3	4	3.766	2016.25	30	0.9415
1226	chen, xi	0.9672	-0.2823	3	7	14	4	3.7584	2013.5	51	0.9396
7691	wang, jin	-0.3483	0.5374	8	2	2	3	3.6103	2016.33	21.3333	1.2034
7774	wang, xinhui	-0.2541	0.7763	1	22	44	6	3.4831	2020.5	7.1667	0.5805
7683	wang, jian	-1.0109	-0.3462	10	5	5	4	3.4327	2017.25	22	0.8582
7722	wang, meng	-1.0765	-0.2835	10	1	1	2	3.3799	2022	3	1.69
2184	fu, zunyun	-0.2764	-0.0396	4	15	15	1	3.3601	2018	76	3.3601
3991	li, fei	-0.2834	0.022	4	15	15	1	3.3601	2018	76	3.3601
4112	li, xutong	-0.2578	0.0129	4	15	15	1	3.3601	2018	76	3.3601
4141	li, zhaojun	-0.2407	-0.0367	4	15	15	1	3.3601	2018	76	3.3601
4335	liu, xiaohong	-0.2871	-0.0057	4	15	15	1	3.3601	2018	76	3.3601
4420	lu, dong	-0.2577	-0.0581	4	15	15	1	3.3601	2018	76	3.3601
7188	tan, xiaoqin	-0.3227	-0.0134	4	15	15	1	3.3601	2018	76	3.3601
8009	wu, xiaolong	-0.3101	0.011	4	15	15	1	3.3601	2018	76	3.3601
8079	xiong, zhaoping	-0.3001	-0.0288	4	15	15	1	3.3601	2018	76	3.3601
8634	zhao, jihui	-0.2643	-0.0173	4	15	15	1	3.3601	2018	76	3.3601
8706	zhong, feisheng	-0.2392	-0.0078	4	15	15	1	3.3601	2018	76	3.3601
4127	li, youyong	-0.3027	0.5073	8	7	9	3	3.3263	2014	36.3333	1.1088
1845	dziegielewska, barbara	0.9722	-0.3101	3	7	14	2	3.3097	2008	93.5	1.6549
1916	ellenberger, tom	1.0032	-0.2901	3	7	14	2	3.3097	2008	93.5	1.6549
7315	tomkinson, alan e.	1.0001	-0.318	3	7	14	2	3.3097	2008	93.5	1.6549
7919	wilson, gerald m.	0.9906	-0.2651	3	7	14	2	3.3097	2008	93.5	1.6549
2900	hu, xueping	-0.2994	0.4428	12	4	6	3	3.2861	2021	10.3333	1.0954
7772	wang, xin	-0.8995	-0.4168	6	7	7	3	3.2072	2020.67	1.6667	1.0691
7681	wang, hui	-1.0696	-0.2931	10	2	2	3	3.0956	2019	26.3333	1.0319
1265	cheng, maosheng	-0.9753	-0.3819	10	3	3	2	3.0909	2020.5	1	1.5455
2755	he, xibing	-0.21	0.5175	8	2	6	3	3.0557	2020	27	1.0186
3164	ji, beihong	-0.208	0.4987	8	2	6	3	3.0557	2020	27	1.0186
2310	ge, junliang	-0.2325	0.8046	1	21	40	5	2.9974	2020.8	6.2	0.5995
4831	melnick, ari	1.0892	-0.2301	3	17	17	2	2.9488	2014	124.5	1.4744
4459	luo, cheng	-0.351	-0.1407	4	10	14	3	2.9351	2016	28	0.9784
8127	xue, fengtian	0.9408	-0.1316	11	11	19	4	2.8891	2015.25	21.25	0.7223
7953	wu, bo	-0.265	0.8163	1	20	34	4	2.8529	2020.75	7.25	0.7132
1135	chauhan, jay	0.9669	-0.0408	13	3	8	3	2.8463	2016.67	35.3333	0.9488
2120	fletcher, steven	0.9738	-0.0188	13	3	8	3	2.8463	2016.67	35.3333	0.9488
8196	yang, liu	-0.3001	0.5894	1	7	7	2	2.832	2020.5	11	1.416
2578	guo, zhen	-0.1945	0.8649	1	9	9	2	2.8155	2022	6	1.4078
8708	zhong, sheng	-0.2897	0.7954	1	20	29	3	2.7962	2020.67	8.6667	0.9321
4318	liu, wei	0.2485	-0.0985	2	19	21	3	2.6775	2017	24.3333	0.8925
4397	lopes, pedro e. m.	1.1159	-0.0039	5	18	19	2	2.6539	2014.5	36	1.3269
4385	loh, mignon l.	0.1996	-0.0602	2	4	6	2	2.4751	2016	34	1.2376
5900	qu, cheng-kui	0.1932	-0.079	2	4	6	2	2.4751	2016	34	1.2376
8212	yang, wenzhuo	-0.2359	0.8347	1	20	31	3	2.455	2021.33	5.3333	0.8183
8618	zhang, zhiyun	-0.228	0.8606	1	20	31	3	2.455	2021.33	5.3333	0.8183
8560	zhang, rukang	-0.3459	-0.1051	4	6	7	2	2.4273	2018.5	28	1.2137
998	cao, dongsheng	-0.3784	0.4205	8	5	5	3	2.3682	2019.67	18.3333	0.7894
8595	zhang, yang	-0.6287	-0.4176	7	14	14	3	2.3425	2016.67	18	0.7808
5059	mou, yonggao	-0.2496	0.8892	1	18	25	2	2.3105	2021.5	7	1.1553
7679	wang, hongyu	-0.2613	0.8587	1	18	25	2	2.3105	2021.5	7	1.1553
7706	wang, lei	-0.9956	-0.3223	10	2	2	2	2.2242	2020	23	1.1121
4028	li, jun	0.1478	-0.0631	2	4	4	3	2.2161	2020.33	13.6667	0.7387
8247	yao, xiaojun	-0.3881	0.4068	8	1	1	3	2.1904	2017.33	14	0.7301
6579	shapiro, paul	1.0329	-0.1257	11	3	6	4	2.0554	2009.5	27.75	0.5139
1238	chen, yao	-1.0196	-0.4185	10	3	5	2	2.0218	2017.5	35.5	1.0109
7063	sun, haopeng	-1.0345	-0.4049	10	3	5	2	2.0218	2017.5	35.5	1.0109
8178	yang, hongyu	-1.0374	-0.4228	10	3	5	2	2.0218	2017.5	35.5	1.0109
1770	dou, gaojing	-0.1901	0.8262	1	11	15	2	2.0215	2021.5	5	1.0108
5874	qian, xuhong	-0.2691	0.322	12	4	4	3	2.0024	2017.33	15.3333	0.6675
6629	shen, jingkang	-0.3095	-0.2482	9	19	28	4	1.9999	2012	24	0.5
8075	xiong, bing	-0.285	-0.2314	9	19	28	4	1.9999	2012	24	0.5
472	astudillo, luisana	1.2004	0.0092	5	16	16	1	1.9001	2016	49	1.9001
1014	capobianco, anthony j.	1.2127	0.0344	5	16	16	1	1.9001	2016	49	1.9001
1498	da silva, thiago g.	1.1393	0.0842	5	16	16	1	1.9001	2016	49	1.9001
2660	han, xiaoqing	1.1474	0.0588	5	16	16	1	1.9001	2016	49	1.9001
3228	jin, ke	1.159	0.0376	5	16	16	1	1.9001	2016	49	1.9001
3825	landgraf, ralf	1.1934	0.0836	5	16	16	1	1.9001	2016	49	1.9001
3888	lee, ethan	1.1884	0.049	5	16	16	1	1.9001	2016	49	1.9001
5224	neitzel, leif r.	1.1299	0.0326	5	16	16	1	1.9001	2016	49	1.9001
5333	oashi, taiji	1.2117	0.0629	5	16	16	1	1.9001	2016	49	1.9001
5424	orton, darren	1.1662	0.0929	5	16	16	1	1.9001	2016	49	1.9001
6138	robbins, david j.	1.1713	0.0662	5	16	16	1	1.9001	2016	49	1.9001
7488	vanwye, jeffrey	1.149	0.0123	5	16	16	1	1.9001	2016	49	1.9001
7813	wang, zhiqiang	1.121	0.059	5	16	16	1	1.9001	2016	49	1.9001
7836	weaver, kelly	1.172	-0.0016	5	16	16	1	1.9001	2016	49	1.9001
8787	zhu, xiaoxia	1.1798	0.0252	5	16	16	1	1.9001	2016	49	1.9001
7694	wang, jing	-0.1837	0.7925	1	6	6	2	1.7503	2019	38.5	0.8751
442	arrowsmith, cheryl h.	1.095	-0.302	3	15	15	1	1.7108	2010	221	1.7108
945	bunting, karen l.	1.1392	-0.2903	3	15	15	1	1.7108	2010	221	1.7108
1064	cerchietti, leandro c.	1.1166	-0.318	3	15	15	1	1.7108	2010	221	1.7108
1493	da silva, gustavo f.	1.1655	-0.2952	3	15	15	1	1.7108	2010	221	1.7108
2011	fares, christophe	1.1662	-0.2674	3	15	15	1	1.7108	2010	221	1.7108
2269	garcia, monica	1.1438	-0.317	3	15	15	1	1.7108	2010	221	1.7108
2356	ghetu, alexandru f.	1.137	-0.2643	3	15	15	1	1.7108	2010	221	1.7108
4757	matthews, marilyn	1.1124	-0.255	3	15	15	1	1.7108	2010	221	1.7108
5763	polo, jose m.	1.1155	-0.2849	3	15	15	1	1.7108	2010	221	1.7108
5820	prive, gilbert g.	1.0916	-0.2711	3	15	15	1	1.7108	2010	221	1.7108
8204	yang, shao ning	1.1532	-0.2423	3	15	15	1	1.7108	2010	221	1.7108
4001	li, honglin	-0.239	0.2304	12	8	15	5	1.7038	2015.2	16	0.3408
7793	wang, ying	-1.0262	-0.3481	10	1	1	4	1.6645	2014.5	12	0.4161
4334	liu, xiaofeng	-0.2646	0.2337	12	8	12	3	1.6229	2012	26	0.541
4085	li, wei	-1.0084	-0.392	10	5	5	4	1.6202	2016	17.5	0.405
2454	gong, jiayu	-0.2457	0.2565	12	7	9	2	1.543	2013.5	25.5	0.7715
8785	zhu, weiliang	-0.3889	-0.1889	4	8	9	3	1.5186	2017.67	11.3333	0.5062
4117	li, yanlian	-0.2488	-0.2482	9	15	21	3	1.4921	2012.33	22.6667	0.4974
3178	jia, jia	-0.5329	0.5867	14	3	4	3	1.489	2013.33	30	0.4963
4089	li, weihang	-0.2937	0.7632	1	19	29	4	1.4616	2020	8.25	0.3654
8102	xu, ping	-1.0678	-0.3217	10	1	1	4	1.3874	2015	12.25	0.3468
2830	hom, kellie	1.0334	-0.0931	11	4	5	2	1.2248	2015	22.5	0.6124
7764	wang, xia	-0.2509	0.2031	12	6	7	2	1.1323	2016.5	19	0.5662
8552	zhang, qian	-0.2707	0.5026	8	3	3	3	1.0769	2018.33	5.3333	0.359
3807	lai, luhua	-0.2157	0.2173	12	6	8	2	1.0514	2017.5	18	0.5257
4075	li, shiliang	-0.2265	0.1969	12	6	8	2	1.0514	2017.5	18	0.5257
4022	li, jing	-0.6254	-0.3492	7	25	25	3	1.0219	2013.67	14	0.3406
8126	xu, zhijian	-0.4076	-0.1942	4	1	2	2	1.0108	2021	3	0.5054
5484	pan, peichen	-0.3533	0.4638	8	7	11	3	1.0029	2020	12.6667	0.3343
8528	zhang, lei	0.042	-0.0532	2	3	3	3	0.9391	2015.33	10.3333	0.313
1972	faden, alan i.	0.8702	-0.1259	11	7	14	2	0.8973	2015	17	0.4487
2678	hanscom, marie	0.9004	-0.1245	11	7	14	2	0.8973	2015	17	0.4487
6997	stoica, bogdan	0.8886	-0.1481	11	7	14	2	0.8973	2015	17	0.4487
7976	wu, junfang	0.8856	-0.1763	11	7	14	2	0.8973	2015	17	0.4487
8673	zhao, zaorui	0.9119	-0.1607	11	7	14	2	0.8973	2015	17	0.4487
4138	li, zeng	0.0712	-0.05	2	4	4	2	0.8595	2017	14	0.4297
2265	gao, zhaobing	0.0447	-0.0371	2	3	3	2	0.7976	2015	13	0.3988
7797	wang, yu	-0.909	-0.443	6	2	2	3	0.7762	2021.67	1.6667	0.2587
1271	cheng, ye	-0.2724	0.7027	1	7	9	2	0.775	2019.5	10	0.3875
6079	ren, junan	-0.2158	0.7614	1	9	15	3	0.6869	2020.33	5.6667	0.229
2247	gao, jian	0.3752	-0.2066	2	1	1	2	0.6473	2015	10	0.3237
4159	liang, li	0.3558	-0.183	2	16	16	2	0.6445	2018.5	7.5	0.3223
607	bao, jinku	-0.8349	-0.4136	6	5	8	2	0.5429	2016	7	0.2714
4016	li, jianzong	-0.8162	-0.4017	6	5	8	2	0.5429	2016	7	0.2714
7958	wu, chuanfang	-0.8272	-0.3817	6	5	8	2	0.5429	2016	7	0.2714
8739	zhou, nan	-0.8459	-0.3934	6	5	8	2	0.5429	2016	7	0.2714
1168	chen, danqi	-0.2853	-0.3327	9	13	13	1	0.4965	2014	17	0.4965
1225	chen, wuyan	-0.2307	-0.2804	9	13	13	1	0.4965	2014	17	0.4965
2322	geng, meiyu	-0.2871	-0.2842	9	13	13	1	0.4965	2014	17	0.4965
2742	he, jianhua	-0.2463	-0.3006	9	13	13	1	0.4965	2014	17	0.4965
4013	li, jian	-0.2568	-0.3222	9	13	13	1	0.4965	2014	17	0.4965
4279	liu, hongchun	-0.2207	-0.3071	9	13	13	1	0.4965	2014	17	0.4965
6078	ren, jing	-0.2734	-0.3052	9	13	13	1	0.4965	2014	17	0.4965
6622	shen, aijun	-0.2324	-0.3319	9	13	13	1	0.4965	2014	17	0.4965
7800	wang, yueqin	-0.2998	-0.3097	9	13	13	1	0.4965	2014	17	0.4965
8117	xu, yechun	-0.2607	-0.2788	9	13	13	1	0.4965	2014	17	0.4965
8546	zhang, naixia	-0.2602	-0.3461	9	13	13	1	0.4965	2014	17	0.4965
1254	chen, zhenghe	-0.3141	0.8591	1	16	16	1	0.4335	2021	6	0.4335
1805	duan, hao	-0.285	0.9012	1	16	16	1	0.4335	2021	6	0.4335
2576	guo, xiaoyu	-0.338	0.8758	1	16	16	1	0.4335	2021	6	0.4335
2761	he, zhenqiang	-0.3179	0.8242	1	16	16	1	0.4335	2021	6	0.4335
3219	jiang, yuting	-0.3147	0.8951	1	16	16	1	0.4335	2021	6	0.4335
4298	liu, naimeng	-0.2894	0.8726	1	16	16	1	0.4335	2021	6	0.4335
4351	liu, yibing	-0.2919	0.841	1	16	16	1	0.4335	2021	6	0.4335
8576	zhang, xiangheng	-0.3406	0.8429	1	16	16	1	0.4335	2021	6	0.4335
1251	chen, yuzong	-0.474	0.537	14	6	9	2	0.4246	2014.5	10	0.2123
3220	jiang, yuyang	-0.4773	0.5592	14	6	9	2	0.4246	2014.5	10	0.2123
7176	tan, chunyan	-0.4535	0.5505	14	6	9	2	0.4246	2014.5	10	0.2123
8487	zhang, cunlong	-0.4605	0.5739	14	6	9	2	0.4246	2014.5	10	0.2123
2735	he, gang	0.3241	-0.1152	2	15	15	2	0.3837	2015	7.5	0.1919
8135	xue, ying	-0.5382	0.571	14	3	4	2	0.2234	2010	27.5	0.1117
1108	chang, shan	0.3601	-0.1479	2	15	15	1	0.2024	2019	5	0.2024
2226	gan, ya	0.3059	-0.1316	2	15	15	1	0.2024	2019	5	0.2024
2490	gou, xiao-jun	0.3192	-0.1809	2	15	15	1	0.2024	2019	5	0.2024
2885	hu, jian-ping	0.3097	-0.1542	2	15	15	1	0.2024	2019	5	0.2024
4340	liu, xin-yu	0.2807	-0.1276	2	15	15	1	0.2024	2019	5	0.2024
6647	shi, hu-bing	0.2928	-0.1754	2	15	15	1	0.2024	2019	5	0.2024
6662	shi, zheng	0.2958	-0.105	2	15	15	1	0.2024	2019	5	0.2024
7091	sun, xin	0.3352	-0.1598	2	15	15	1	0.2024	2019	5	0.2024
7636	wan, hua	0.3185	-0.0903	2	15	15	1	0.2024	2019	5	0.2024
8019	wu, zhi-xiang	0.3351	-0.1356	2	15	15	1	0.2024	2019	5	0.2024
8062	xie, tao	0.3601	-0.1218	2	15	15	1	0.2024	2019	5	0.2024
8160	yan, xiao	0.3459	-0.1002	2	15	15	1	0.2024	2019	5	0.2024
8835	zou, qiang	0.2797	-0.1529	2	15	15	1	0.2024	2019	5	0.2024
4328	liu, xianghui	-0.5036	0.5794	14	7	8	2	0.1546	2011.5	4	0.0773
4518	ma, xiaohua	-0.5106	0.5588	14	7	8	2	0.1546	2011.5	4	0.0773
2573	guo, qingxin	-0.5774	-0.4098	7	14	14	1	0.0876	2014	3	0.0876
2733	he, dian	-0.6104	-0.4664	7	14	14	1	0.0876	2014	3	0.0876
2856	hou, meng	-0.6016	-0.4381	7	14	14	1	0.0876	2014	3	0.0876
4102	li, xiaojun	-0.5748	-0.4347	7	14	14	1	0.0876	2014	3	0.0876
4322	liu, wenhu	-0.5938	-0.3894	7	14	14	1	0.0876	2014	3	0.0876
4502	ma, jing	-0.6253	-0.4408	7	14	14	1	0.0876	2014	3	0.0876
4511	ma, shangxian	-0.5858	-0.4589	7	14	14	1	0.0876	2014	3	0.0876
5056	mou, jianping	-0.6557	-0.419	7	14	14	1	0.0876	2014	3	0.0876
6654	shi, xiuxiao	-0.6192	-0.3913	7	14	14	1	0.0876	2014	3	0.0876
6897	song, pengfei	-0.6522	-0.4436	7	14	14	1	0.0876	2014	3	0.0876
8234	yang, zhuqing	-0.604	-0.4146	7	14	14	1	0.0876	2014	3	0.0876
8624	zhao, chunyan	-0.636	-0.4645	7	14	14	1	0.0876	2014	3	0.0876
8647	zhao, peicheng	-0.6444	-0.3954	7	14	14	1	0.0876	2014	3	0.0876
2058	feng, jiannan	-1.0118	-0.6015	6	7	15	3	0.0776	2016.33	0.6667	0.0259
6623	shen, beifen	-0.983	-0.639	6	7	15	3	0.0776	2016.33	0.6667	0.0259
4267	liu, bo	-0.9159	-0.4592	6	3	3	3	0.0722	2022	0.3333	0.0241
4113	li, yan	-0.9615	-0.5621	6	8	15	3	0	2018.33	0	0
3830	lang, xiaoling	-0.9898	-0.5852	6	7	14	2	0	2016.5	0	0
4109	li, xinying	-0.9835	-0.6111	6	7	14	2	0	2016.5	0	0
4235	lin, zhou	-0.9581	-0.6256	6	7	14	2	0	2016.5	0	0
4483	lv, ming	-1.007	-0.6274	6	7	14	2	0	2016.5	0	0
5877	qiao, chunxia	-0.9602	-0.5986	6	7	14	2	0	2016.5	0	0
4352	liu, yifei	-0.3517	0.4388	8	5	8	2	0	2022.5	0	0
7668	wang, gaoang	-0.3748	0.4524	8	5	8	2	0	2022.5	0	0
